# Supplementary material for: Experimental Characterization of Inkjet-Printed Stretchable Circuits for Wearable Sensor Applications
Source: Sensors (Basel). 2018 Oct 16;18(10):3476. doi: 10.3390/s18103476 (PMC6210026; doi:10.3390/s18103476)
Supplement: Supplementary file 1 [file sensors-18-03476-s001.zip]

Archive with 4 entries (4 files):
- External circuitry for pulse oximeter.pdf
- Pulse oximetery Arduino code.txt
- Stretching tool calibration Arduino code.txt
- Video S1 cyclic test.mp4
