# Supplementary material for: Experimental Characterization of Inkjet-Printed Stretchable Circuits for Wearable Sensor Applications
Source: Sensors (Basel). 2018 Oct 16;18(10):3476. doi: 10.3390/s18103476 (PMC6210026; doi:10.3390/s18103476)
Supplement: Supplementary file 1 [file sensors-18-03476-s001.zip › Pulse oximetery Arduino code.txt]

//Arduino code to measure Heart rate(HR) and oxygen saturation(SPO2)


#include "U8glib.h"
U8GLIB_SSD1306_128X64 u8g(U8G_I2C_OPT_NONE|U8G_I2C_OPT_DEV_0);

#include <TimerOne.h> //interrupts
#include "Arduino.h"
#define analogPin A3
#define Theta 0.6
#include <SoftwareSerial.h> //bluetooth
SoftwareSerial mySerial(3, 2); // RX, TX pins
#define redLED 5 //High is Red led on, Low is Infrared on.
#define iredLED 6

volatile int maxTemp,minTemp; //shared variables between interrupts and loop
volatile int lastcount,count;
int Rmax, Rmin, IRmax, IRmin;
float R, Spo2,HeartR_frq;
int Sp02_int;
int HeartRate, HeartR;
float LastHeartRate = 70; //default
int average = 140; //average is average crossing
int average2 = 220;
int interrupts_counter =0; //count the times of interrupts
float value=0.5;
float Spo2_float;
char buffer[25];
char str[10];
void setup()
{
pinMode(redLED, OUTPUT); //define LED
pinMode( 13 , OUTPUT );
pinMode( 8 , INPUT );

pinMode(analogPin, INPUT); //analog signal input
//initially switch on Red LED, after each interrupt will turn on the other
digitalWrite(redLED, HIGH);
Serial.begin(9600);
mySerial.begin(9600);

pinMode(7, OUTPUT);
digitalWrite( 7 , HIGH );
delay(2000);
digitalWrite( 7 , LOW );

init_interrupts();
Timer1.initialize(40000); //terrupt every 0.04 seconds
Timer1.attachInterrupt(max_min_num); //interrupt call max_min_num function
Rmax = 0;
IRmax = 0;
Rmin = 0;
IRmin = 0;
LastHeartRate = 70;
}
/*void setupBlueToothConnection() //initialize bluetooth
{
blueToothSerial.begin(9600); //Set BluetoothBee BaudRate to default baud rate
38400
blueToothSerial.print("\r\n+STWMOD=0\r\n"); //t the bluetooth work in slave
mode
blueToothSerial.print("\r\n+STNA=HC-06\r\n"); //t the bluetooth name as "HC-05"
blueToothSerial.print("\r\n+STOAUT=1\r\n"); // Permit Paired device to connect
me
blueToothSerial.print("\r\n+STAUTO=0\r\n"); // Auto-connection should be
forbidden here
delay(2000); // This delay is required.
//blueToothSerial.print("\r\n+INQ=1\r\n"); //make the slave bluetooth inquirable
blueToothSerial.print("bluetooth connected!\n");
delay(2000); // This delay is required.
blueToothSerial.flush();
}*/

void max_min_num()
{
lastcount = count;
count = analogRead(analogPin); //read signa
if(count> maxTemp){
maxTemp = count;
} else if(count<minTemp){
minTemp = count;
}
interrupts_counter++; //interrupt counter
}
void init_interrupts()
{
maxTemp = 0;
minTemp = 1023;
count = 0;
lastcount =0;
interrupts_counter = 0;
}

void loop(){


while(1){ //the whole while is used to avoid LCD reinitialize
digitalWrite(redLED,HIGH);
delay(1500); //let red led signal to be stable
//interrupts();
while(!((lastcount>average )&& (count<average)) ){ }
digitalWrite(redLED,HIGH);
init_interrupts();
while(!((lastcount>average )&& (count<average)) ){ }
noInterrupts(); // temporarily disabel interrupts, to be sure it will not change while
//we are reading
Rmax = maxTemp;
Rmin = minTemp;
delay(100);
HeartR_frq = 1/(0.04*interrupts_counter); //d is the times of ISR in 1 second,
interrupts(); //enable interrupts
HeartRate = HeartR_frq * 60;
if(HeartRate> 60 && HeartRate< 120){
HeartR = Theta*HeartRate + (1 - Theta)*LastHeartRate; //Use theta to smooth
LastHeartRate = HeartR;
//Serial.print("Hr :");
//Serial.println(LastHeartRate);
}
digitalWrite(redLED, LOW);

//lcd.print("HR:");
//lcd.print(HeartR);

R = (Rmax - Rmin);
Spo2 = (R-180)*0.01 +97.838;
if(Spo2>100)Spo2=100;
int Spo2_int = (int)Spo2; //float Spo2 to int Spo2_int
//String Spo2_float = floatToString(buffer,Spo2,2);

//lcd.print("SPO2:");
//lcd.print(Spo2_float);

//int x = 47;
  u8g.firstPage();  
  do {
    u8g.setFont(u8g_font_helvB08);
    
    u8g.drawStr( 0, 15, "SPO2:");
    u8g.drawStr( 80, 15, dtostrf(Spo2_int, 5, 2, str));    
    
    u8g.drawStr( 0, 30, "HR:");
    u8g.drawStr( 80, 30, dtostrf(HeartR, 5, 2, str));

    
  } while( u8g.nextPage() );
Serial.print(HeartR);
Serial.println("  HeartR   ");

Serial.print(Spo2_int);
Serial.println("  SPO2  ");


  if (( HeartR > 90 )||( HeartR < 60 )){//(digitalRead(8) == HIGH)||
if( HeartR == 0 ){ goto state;};

digitalWrite(13 , HIGH );
  mySerial.println("AT+CMGF=1");    //To send SMS in Text Mode
  delay(1000);
  mySerial.println("AT+CMGS=\"+962795156280\"\r"); //Change to destination phone number 
  delay(1000);
  mySerial.println("emergency status  ");//the content of the message
  delay(200);
  mySerial.println((char)26); //the stopping character Ctrl+Z
  delay(1000);

  state:
  digitalWrite(13 , LOW );  
}

delay(500);
init_interrupts();
}


}
